# Supplementary material for: Testing marine regional-scale hypotheses along the Yucatan continental shelf using soft-bottom macrofauna
Source: PeerJ. 2020 Jan 2;8:e8227. doi: 10.7717/peerj.8227 (PMC6942678; doi:10.7717/peerj.8227)
Supplement: Table S2 — Colors in trait codification refer to structural fragility (blue), motility (green), living position (brow), reproduction/development mode (red) and feeding mode (black). Reference codes for trait categories in Table 1. [file peerj-08-8227-s002.xlsx]

## Sheet: Hoja2
Abundance, Ind 0.1m2 (mean±se), of 20 most relevant combinations functional traits of macrofauna at YCS, according regions and depth ranges.
Abundance is estimated according to depth range and regions.
Colors in trait codification refer to structural fragility (blue), motility (green), living position (brow), reproduction/development mode (red) and feeding mode (black). Reference codes for trait categories in Table 1.
Depth range	10-50 m			50-100 m			> 100m
Regions	West-Yucatan (n= 116)	Mid-Yucatan (n= 164)	W-Caribbean (n= 112)	West-Yucatan (n= 88)	Mid-Yucatan (n= 147)	W-Caribbean (n= 74)	West-Yucatan (n= 112)	Mid-Yucatan (n= 74)	W-Caribbean (n= 95)
SoLoInIdDe	163.44±55.97	61.02±8.43	92.42±15.99	36.89±5.98	31.79±4.18	24.26±3.11	10.75±1.6	19.29±2.45	20.37±2.69
SoLoInIdPr	46.76±8.12	40.53±5.02	124.37±19.13	8.83±1.63	21.39±2.86	23.06±4.52	7.31±0.96	10.48±1.37	12.6±1.83
ExMoInDdDe	98.9±17.06	49.38±8.45	67.53±12.86	15.19±2.77	18.54±2.2	13.08±3.05	2.09±0.83	1.67±0.47	3.22±0.76
SoLoInIdOm	23.6±4.97	9.08±1.68	11.14±2.12	8.83±2.21	10.39±2.07	5.85±2.17	3.55±0.65	2.64±0.55	2.41±0.61
ShLoInIdFi	9.33±1.68	16.15±4.18	10.46±2.64	5.06±1.51	3.98±0.92	2.41±0.76	0.63±0.25	2.06±0.75	1.21±0.6
SoLoInIdFi	44.78±10.24	15.14±3.37	28.08±7.87	4.05±0.98	6.76±1.24	2.41±0.76	0.83±0.29	1.96±0.49	2.14±1.02
SoLoInIdHe	14.49±2.2	7.92±1.43	5.68±1.23	12.01±3	19.06±3.13	5.68±1.13	1.98±0.42	3.92±0.78	5.09±0.88
ExMoInDdHe	17.01±4.67	34.39±8.73	38.42±13.65	1.45±0.63	4.5±2.73	4.82±1.86	0.1±0.1	0.2±0.14	1.47±0.5
ExMoInEcOm	4.39±0.87	12.97±3.08	22.85±4.5	2.46±1.03	2.86±0.78	6.54±2.13	0.42±0.21	0.98±0.62	1.88±0.76
ExMoInEcPr	17.56±4.36	19.49±5.65	7.84±1.66	0.58±0.28	1.91±0.67	2.24±1.02	0.42±0.21	0.29±0.17	0.4±0.23
SoLoInIdPrSc	7.9±1.65	1.86±0.57	5.8±0.97	6.22±1.92	3.29±0.73	2.58±1.45	1.46±0.6	0.69±0.25	1.07±0.41
ExMoInDdFi	15.7±3.88	9.24±2.23	8.75±2.09	2.31±1.04	2.08±0.58	2.24±1.13	0.31±0.18	0.2±0.14	1.07±0.45
ShLoInIdHe	5.82±1.86	15.84±6.79	3.41±0.87	0.14±0.14	1.65±0.73	2.06±0.95	0±0	0±0	0.27±0.19
ExMoInDdDePr	5.6±1.19	6.44±3.19	4.09±1.09	1.45±0.6	2.77±0.57	2.75±1.28	0.21±0.15	0.2±0.14	0.8±0.37
ExMoInDdPr	9.22±6.68	1.32±0.41	4.43±0.83	0±0	1.56±0.56	1.38±0.52	0.21±0.15	0.39±0.19	0.27±0.19
SoLoInIdDePr	0.88±0.34	1.71±0.71	7.84±1.62	0.14±0.14	0.87±0.4	1.72±0.66	0.1±0.1	0.49±0.22	1.21±0.47
ShLoInIdPr	0.66±0.34	1.48±0.73	3.41±0.9	0.29±0.2	0.26±0.15	0.86±0.45	0±0	0.39±0.19	0.13±0.13
ShLoInIdSc	2.52±0.8	3.03±0.85	3.18±1.15	0.29±0.2	0.26±0.15	0.17±0.17	0.1±0.1	0±0	0.4±0.23
ExMoInDdOm	8.78±2.2	6.37±2.06	1.93±0.79	0.14±0.14	0.78±0.37	0.17±0.17	0±0	0±0	0±0
ExMoInEcDe	7.13±3.77	1.63±0.66	0.91±0.35	0.29±0.2	0.35±0.21	0.34±0.24	0.1±0.1	0.29±0.17	0.94±0.44
